# Supplementary material for: Co-Entrapment of Sorafenib and Cisplatin Drugs and iRGD Tumour Homing Peptide by Poly[ε-caprolactone-co-(12-hydroxystearate)] Copolymer
Source: Biomedicines. 2021 Dec 26;10(1):43. doi: 10.3390/biomedicines10010043 (PMC8772891; doi:10.3390/biomedicines10010043)
Supplement: Supplementary file 1 [file biomedicines-10-00043-s001.zip]

Archive with 1 entries (1 files):
- biomedicines-1491487-supplementary.pdf
